# Supplementary material for: The German Cancer Consortium (DKTK) multi-center prospective phase 1/2 68Ga-PSMA-11 PET-imaging trial in newly-diagnosed high-risk prostate cancer: Safety and diagnostic accuracy compared to histopathology and their impact on patient management
Source: Eur J Nucl Med Mol Imaging. 2025 Nov 15;53(5):2994–3006. doi: 10.1007/s00259-025-07540-4 (PMC13013323; doi:10.1007/s00259-025-07540-4)
Supplement: Supplementary file 3 — Supplementary file3 (XLSX 10.3 KB) [file 259_2025_7540_MOESM3_ESM.xlsx]

## Sheet: Tabelle1
First name	Surname	Affiliation
Ursula	Sahm	Department of Nuclear Medicine, Medical Center–University of Freiburg, Faculty of Medicine, University of Freibug, Freiburg, Germay
Steffen	Rausch	Department of Urology, University Hospital Tuebingen, Tuebingen Germany
Clemens	Decristofero	Department of Nuclear Medicine, University Hospital Innsbruck, Innsbruck, Austria
Christian	Uprimny	Department of Nuclear Medicine, University Hospital Innsbruck, Innsbruck, Austria
Gianpaolo	di Santo	Department of Nuclear Medicine, University Hospital Innsbruck, Innsbruck, Austria
Christine	Rangger	Department of Nuclear Medicine, University Hospital Innsbruck, Innsbruck, Austria
Gerd	Wunderlich	Department of Nuclear Medicine, Faculty of Medicine and University Hospital Carl Gustav Carus, Technische Universität Dresden, Dresden, Germany
Johannes	Huber	Department of Urology, Faculty of Medicine and University Hospital Carl Gustav Carus, Technische Universität Dresden, Dresden, Germany
Ulrich	Sommer	Department of Urology, Faculty of Medicine and University Hospital Carl Gustav Carus, Technische Universität Dresden, Dresden, Germany
Anass	Johayem	Department of Nuclear Medicine, University Hospital ZurichUniversity of ZurichZurichSwitzerland
Philipp A.	Kaufmann	Department of Nuclear Medicine, University Hospital ZurichUniversity of ZurichZurichSwitzerland
Daniel	Eberli	Department of Urology, University Hospital ZurichUniversity of ZurichZurichSwitzerland
Eric	Tonndorf-Martini	Department of Radiation OncologyHeidelberg University HospitalHeidelbergGermany
Matthias	Muehlhauser	Department of Radiation OncologyHeidelberg University HospitalHeidelbergGermany
Kai	Schubert	Department of Radiation OncologyHeidelberg University HospitalHeidelbergGermany
Oliver	Kiss	Department of Nuclear MedicineHeidelberg University HospitalHeidelbergGermany
Ute	Hennrich	Department of Nuclear MedicineHeidelberg University HospitalHeidelbergGermany
Peter	Choyke	NIH, Bethedsa, Maryland, USA
Claus	Zippel	German Cancer Consortium (DKTK)HeidelbergGermany
Otmar	Wiestler	German Cancer Consortium (DKTK)HeidelbergGermany
Michael	Baumann	German Cancer Consortium (DKTK)HeidelbergGermany
Annette	Reil-Held	German Cancer Consortium (DKTK)HeidelbergGermany
Volker	Meyer	ABX-CRO, Dresden, Germany
Sandra	Meese	ABX-CRO, Dresden, Germany
Tobias	Maurer	Department of Urology, TUM University Hospital, School of Medicine and HealthTechnical University MunichMunichGermany
Marianne	Remke	Department of Pathology, TUM University Hospital, School of Medicine and HealthTechnical University MunichMunichGermany
Petra	Watzlowik	Department of Nuclear Medicine, TUM University Hospital, School of Medicine and HealthTechnical University MunichMunichGermany
Franz	Gildehaus	Department of Nuclear Medicine, LMU, Munich, Germany
Olaf	Prante	Department of Nuclear Medicine, University Erlangen, Erlangen, Germany
Alexander	Höpping	ABX radiopharmaceuticals, Dresden, Germany
Gesine	Kabuss	ABX radiopharmaceuticals, Dresden, Germany
Jürgen	Gschwend	Department of Urology, TUM University Hospital, School of Medicine and HealthTechnical University MunichMunichGermany
Clemens	Kratochwil	Department of Nuclear MedicineHeidelberg University HospitalHeidelbergGermany
